# Supplementary material for: Dynamical Task Switching in Cellular Computers
Source: Life (Basel). 2019 Jan 26;9(1):14. doi: 10.3390/life9010014 (PMC6463194; doi:10.3390/life9010014)
Supplement: Supplementary file 1 [file life-09-00014-s001.zip]

Archive with 5 entries (4 files):
- Figure_S1.tiff
- __MACOSX/
- __MACOSX/._Figure_S1.tiff
- Code.zip
- __MACOSX/._Code.zip
